# Supplementary material for: Hydrophobic Bile Salts Induce Pro-Fibrogenic Proliferation of Hepatic Stellate Cells through PI3K p110 Alpha Signaling
Source: Cells. 2022 Jul 29;11(15):2344. doi: 10.3390/cells11152344 (PMC9367387; doi:10.3390/cells11152344)
Supplement: Supplementary file 1 [file cells-11-02344-s001.zip]

Archive with 1 entries (1 files):
- cells-1794485-supplementary.pdf
